# Supplementary material for: Metabolic Overlap between Alzheimer’s Disease and Metabolic Syndrome Identifies the PVRL2 Gene as a New Modulator of Diabetic Dyslipidemia
Source: Int J Mol Sci. 2023 Apr 18;24(8):7415. doi: 10.3390/ijms24087415 (PMC10139078; doi:10.3390/ijms24087415)
Supplement: Supplementary file 1 [file ijms-24-07415-s001.zip]

Archive with 1 entries (1 files):
- ijms-2271757-SI.pdf
